# Supplementary material for: Evaluation of Gallic Acid-Coated Gold Nanoparticles as an Anti-Aging Ingredient
Source: Pharmaceuticals (Basel). 2021 Oct 22;14(11):1071. doi: 10.3390/ph14111071 (PMC8624563; doi:10.3390/ph14111071)
Supplement: Supplementary file 1 [file pharmaceuticals-14-01071-s001.zip]

Archive with 1 entries (1 files):
- pharmaceuticals-1430457-supplementary.pdf
